# Supplementary material for: Dimer Interface in Natural Variant NK1 Is Dispensable for HGF-Dependent Met Receptor Activation
Source: Int J Mol Sci. 2021 Aug 26;22(17):9240. doi: 10.3390/ijms22179240 (PMC8431453; doi:10.3390/ijms22179240)
Supplement: Supplementary file 1 [file ijms-22-09240-s001.zip]

Archive with 1 entries (1 files):
- ijms-1025504-supplementary.pdf
